# Supplementary material for: The Efficacy and Safety of Rituximab in Patients with Idiopathic Inflammatory Myopathy-Associated Interstitial Lung Disease: Case Series
Source: J Clin Med. 2023 May 11;12(10):3406. doi: 10.3390/jcm12103406 (PMC10219281; doi:10.3390/jcm12103406)
Supplement: Supplementary file 1 [file jcm-12-03406-s001.zip]

Archive with 2 entries (2 files):
- JCM_Supplementary Table S1_Rituximab IIM.pdf
- JCM_Supplementary Table S2_Rituximab IIM.pdf
